# Supplementary material for: Adaptation to Extreme Environments in an Admixed Human Population from the Atacama Desert
Source: Genome Biol Evol. 2019 Aug 6;11(9):2468–79. doi: 10.1093/gbe/evz172 (PMC6733355; doi:10.1093/gbe/evz172)
Supplement: evz172_Supplementary_Data [file evz172_supplementary_data.zip]

Archive with 2 entries (2 files):
- Supplemental_Material.pdf
- Supplementary_File_1.pdf
